# Supplementary material for: Elevated Temperatures Impose Transcriptional Constraints and Elicit Intraspecific Differences Between Coffee Genotypes
Source: Front Plant Sci. 2020 Jul 21;11:1113. doi: 10.3389/fpls.2020.01113 (PMC7396624; doi:10.3389/fpls.2020.01113)
Supplement: Supplementary file 2 [file Table_1.xlsx]

## Sheet: Leaf temperature
contrast	estimate	SE	df	t.ratio	p.value
OPT1AC - OPT1CA	-1.57564	0.401042	64.2882	-3.92886	0.0175277
OPT1AC - WAT1AC	-1.96714	0.401042	64.2882	-4.90506	0.000683225
OPT1AC - WAT1CA	-4.51994	0.401042	64.2882	-11.2705	7.50644e-12
OPT1CA - WAT1AC	-0.3915	0.369531	49.9516	-1.05945	0.999352
OPT1CA - WAT1CA	-2.9443	0.369531	49.9516	-7.96767	2.17565e-08
OPT2AC - OPT2CA	-1.48405	0.378642	53.8582	-3.91939	0.020172
OPT2AC - WAT2AC	-2.45476	0.443615	82.9188	-5.53355	4.0056e-05
OPT2AC - WAT2CA	-5.9098	0.442729	82.7255	-13.3486	9.74051e-11
OPT2CA - WAT2AC	-0.970719	0.435864	80.1249	-2.22712	0.675815
OPT2CA - WAT2CA	-4.42576	0.434962	79.9148	-10.175	0
OPT3AC - OPT3CA	-0.105166	0.384959	56.6305	-0.273187	1
OPT3AC - WAT3AC	-3.60067	0.384959	56.6305	-9.35338	6.1715e-11
OPT3AC - WAT3CA	-5.78737	0.384959	56.6305	-15.0337	9.79572e-12
OPT3CA - WAT3AC	-3.4955	0.369531	49.9516	-9.4593	1.15465e-10
OPT3CA - WAT3CA	-5.6822	0.369531	49.9516	-15.3768	0
OPT4AC - OPT4CA	-2.12095	0.374075	51.7959	-5.66986	6.8776e-05
OPT4AC - WAT4AC	-2.91009	0.404388	65.829	-7.19628	8.56549e-08
OPT4AC - WAT4CA	-7.28469	0.381764	55.3685	-19.0816	4.93583e-12
OPT4CA - WAT4AC	-0.789136	0.400188	64.1561	-1.97191	0.83107
OPT4CA - WAT4CA	-5.16373	0.377313	53.5518	-13.6856	0
WAT1AC - WAT1CA	-2.5528	0.369531	49.9516	-6.90822	9.49337e-07
WAT2AC - WAT2CA	-3.45504	0.492561	99.146	-7.01444	3.42489e-08
WAT3AC - WAT3CA	-2.1867	0.369531	49.9516	-5.91751	3.18912e-05
WAT4AC - WAT4CA	-4.3746	0.407385	67.4721	-10.7382	0

## Sheet: Transpiration
contrast	estimate	SE	df	t.ratio	p.value
OPT1AC - OPT1CA	-0.0731941	0.21834	106.717	-0.335229	1
OPT1AC - WAT1AC	-0.935694	0.21834	106.717	-4.28548	0.00392272
OPT1AC - WAT1CA	-1.01829	0.21834	106.717	-4.66379	0.000946349
OPT1CA - WAT1AC	-0.8625	0.177764	105.201	-4.85194	0.000456536
OPT1CA - WAT1CA	-0.9451	0.177764	105.201	-5.3166	6.69724e-05
OPT2AC - OPT2CA	0.0513316	0.193385	105.982	0.265437	1
OPT2AC - WAT2AC	-0.687673	0.270443	106.979	-2.54277	0.449335
OPT2AC - WAT2CA	-1.79092	0.270451	106.978	-6.62197	1.72669e-07
OPT2CA - WAT2AC	-0.739005	0.266304	106.972	-2.77504	0.299589
OPT2CA - WAT2CA	-1.84225	0.266312	106.97	-6.91765	4.15119e-08
OPT3AC - OPT3CA	0.19884	0.196148	105.93	1.01372	0.999703
OPT3AC - WAT3AC	-0.202033	0.200629	106.018	-1.007	0.999726
OPT3AC - WAT3CA	0.287258	0.212985	106.435	1.34872	0.992905
OPT3CA - WAT3AC	-0.400873	0.182696	105.377	-2.19421	0.698965
OPT3CA - WAT3CA	0.0884176	0.196185	106.083	0.450685	1
OPT4AC - OPT4CA	0.44943	0.182695	105.372	2.46	0.508389
OPT4AC - WAT4AC	-0.335981	0.222379	106.723	-1.51085	0.978899
OPT4AC - WAT4CA	-0.736466	0.193383	105.963	-3.80833	0.020111
OPT4CA - WAT4AC	-0.785411	0.218347	106.705	-3.59708	0.0386168
OPT4CA - WAT4CA	-1.1859	0.188732	105.867	-6.2835	8.78051e-07
WAT1AC - WAT1CA	-0.0826	0.177764	105.201	-0.464661	1
WAT2AC - WAT2CA	-1.10325	0.326594	106.668	-3.37804	0.0724317
WAT3AC - WAT3CA	0.489291	0.200665	106.157	2.43835	0.52402
WAT4AC - WAT4CA	-0.400485	0.227365	106.833	-1.76142	0.924205

## Sheet: Photosyntetic rate
contrast	estimate	SE	df	t.ratio	p.value
OPT1AC - OPT1CA	-0.151225	0.694816	125.5	-0.217647	1
OPT1AC - WAT1AC	-2.39263	0.694816	125.5	-3.44354	0.058371
OPT1AC - WAT1CA	-3.23143	0.694816	125.5	-4.65076	0.000873791
OPT1CA - WAT1AC	-2.2414	0.573102	117.164	-3.91099	0.0138377
OPT1CA - WAT1CA	-3.0802	0.573102	117.164	-5.37461	4.48609e-05
OPT2AC - OPT2CA	-0.375882	0.606316	119.817	-0.619944	1
OPT2AC - WAT2AC	1.06352	0.851433	127.998	1.24909	0.996908
OPT2AC - WAT2CA	0.409554	0.850876	127.998	0.481332	1
OPT2CA - WAT2AC	1.4394	0.828109	127.988	1.73817	0.932351
OPT2CA - WAT2CA	0.785435	0.827537	128	0.949124	0.999873
OPT3AC - OPT3CA	0.414937	0.629014	121.207	0.659662	0.999999
OPT3AC - WAT3AC	0.133637	0.629014	121.207	0.212454	1
OPT3AC - WAT3CA	1.28154	0.629014	121.207	2.03737	0.7993
OPT3CA - WAT3AC	-0.2813	0.573102	117.164	-0.490837	1
OPT3CA - WAT3CA	0.8666	0.573102	117.164	1.51212	0.978973
OPT4AC - OPT4CA	3.39863	0.588291	118.154	5.77712	7.26853e-06
OPT4AC - WAT4AC	1.37949	0.707167	125.848	1.95072	0.846624
OPT4AC - WAT4CA	0.933535	0.620064	121.265	1.50555	0.979874
OPT4CA - WAT4AC	-2.01914	0.694583	125.692	-2.90699	0.226696
OPT4CA - WAT4CA	-2.46509	0.605673	120.643	-4.07001	0.00792786
WAT1AC - WAT1CA	-0.8388	0.573102	117.164	-1.46361	0.984458
WAT2AC - WAT2CA	-0.653963	1.02085	127.004	-0.640606	0.999999
WAT3AC - WAT3CA	1.1479	0.573102	117.164	2.00296	0.818632
WAT4AC - WAT4CA	-0.44595	0.721691	126.533	-0.617923	1

## Sheet: Stomatal conductance
contrast	estimate	SE	df	t.ratio	p.value
OPT1AC - OPT1CA	0.00507659	0.0107274	109.336	0.473237	1
OPT1AC - WAT1AC	-0.00132341	0.0107274	109.336	-0.123368	1
OPT1AC - WAT1CA	0.00297659	0.0107274	109.336	0.277476	1
OPT1CA - WAT1AC	-0.0064	0.00875621	106.442	-0.73091	0.999995
OPT1CA - WAT1CA	-0.0021	0.00875621	106.442	-0.23983	1
OPT2AC - OPT2CA	-0.00740605	0.00965044	108.143	-0.767431	0.999991
OPT2AC - WAT2AC	-0.0413785	0.0135119	109.947	-3.06238	0.161479
OPT2AC - WAT2CA	-0.0737234	0.0135091	109.91	-5.45732	3.42461e-05
OPT2CA - WAT2AC	-0.0339725	0.0128884	109.982	-2.63589	0.385585
OPT2CA - WAT2CA	-0.0663174	0.0128855	109.956	-5.14668	0.000129653
OPT3AC - OPT3CA	0.0152026	0.0098707	108.287	1.54018	0.974954
OPT3AC - WAT3AC	0.00775371	0.00965314	107.844	0.803232	0.999984
OPT3AC - WAT3CA	0.0167537	0.00965314	107.844	1.73557	0.932321
OPT3CA - WAT3AC	-0.00744892	0.0089955	107.187	-0.828072	0.999976
OPT3CA - WAT3CA	0.00155108	0.0089955	107.187	0.172428	1
OPT4AC - OPT4CA	0.0407414	0.00899755	106.777	4.52806	0.00159406
OPT4AC - WAT4AC	0.00403236	0.0109251	109.47	0.369091	1
OPT4AC - WAT4CA	0.0109344	0.00951566	107.939	1.14909	0.998726
OPT4CA - WAT4AC	-0.0367091	0.0107272	109.434	-3.42204	0.0637705
OPT4CA - WAT4CA	-0.0298071	0.0092878	107.748	-3.20927	0.112994
WAT1AC - WAT1CA	0.0043	0.00875621	106.442	0.49108	1
WAT2AC - WAT2CA	-0.0323449	0.0159836	109.345	-2.02363	0.806688
WAT3AC - WAT3CA	0.009	0.00875621	106.442	1.02784	0.99965
WAT4AC - WAT4CA	0.00690201	0.0111654	109.685	0.618162	1
