# Supplementary material for: Elevated Temperatures Impose Transcriptional Constraints and Elicit Intraspecific Differences Between Coffee Genotypes
Source: Front Plant Sci. 2020 Jul 21;11:1113. doi: 10.3389/fpls.2020.01113 (PMC7396624; doi:10.3389/fpls.2020.01113)
Supplement: Supplementary file 3 [file Table_2.xlsx]

## Sheet: OpT CA x OpT AC
Expression	gene_ID	genomic_description	BLAST2GO_description	logFC	logCPM	LR	PValue	FDR	Transcript_ID
Down	Cc02_g36410	Cytochrome_P450_76C2	ferruginol synthase-like	-1.02157	4.06401	14.5267	0.000138184	0.0204874	GSCOCT00003927001
	Cc07_g20900	Tryptophan_synthase_beta_chain_2	tryptophan synthase beta chain 2	-1.05206	4.87345	15.3234	9.0588e-05	0.0148992	GSCOCT00027260001
	Cc03_g00700	Putative_Ca2plus-binding_protein_1	calmodulin	-1.07397	5.15115	13.277	0.000268688	0.031117	GSCOCT00025662001
	Cc06_g19780	Putative_Receptor-like_protein_kinase_FERONIA	receptor-like protein kinase FERONIA	-1.10707	4.52933	14.3491	0.000151855	0.0218796	GSCOCT00013710001
	Cc02_g17790	Polyol_transporter_5	polyol transporter 5	-1.11581	6.45359	18.2676	1.91942e-05	0.00657979	GSCOCT00014307001
	Cc06_g10500	Putative_Receptor-like_protein_kinase_HSL1	receptor-like protein kinase 5	-1.15752	3.80948	13.9734	0.000185415	0.0244003	GSCOCT00041771001
	Cc01_g09250	Serine_carboxypeptidase-like_2	serine carboxypeptidase-like 2	-1.17723	6.91175	55.9277	7.51847e-14	1.84095e-10	GSCOCT00023972001
	Cc11_g04530	Putative_Disease_resistance_protein_(CC-NBS-LRR_class)_family	unnamed protein product	-1.21059	2.65041	14.1479	0.000168986	0.0234598	GSCOCT00004805001
	Cc00_g23350	Putative_O-acyltransferase_WSD1	O-acyltransferase WSD1-like	-1.2259	6.53125	12.0536	0.000516914	0.0464245	GSCOCT00012066001
	Cc01_g16570	Putative_Chaperone_protein_dnaJ_20_chloroplastic	chaperone protein dnaJ 20, chloroplastic-like	-1.23447	5.84235	12.0238	0.000525258	0.0468902	GSCOCT00016426001
	Cc11_g16030	E3_ubiquitin-protein_ligase_RGLG1	E3 ubiquitin-protein ligase RGLG2-like	-1.23775	3.16515	13.766	0.000207052	0.0262447	GSCOCT00038132001
	Cc10_g03940	Putative_Protein_of_unknown_function_(DUF1645)	Heat stress transcription factor A-2c, putative	-1.24512	2.62377	11.9357	0.000550688	0.0481571	GSCOCT00034997001
	Cc05_g16170	Elongation_factor_2	elongation factor 2	-1.25004	4.62327	17.8249	2.42199e-05	0.00728295	GSCOCT00038598001
	Cc01_g08300	Alcohol_dehydrogenase-like_7	alcohol dehydrogenase-like 7	-1.25386	4.38671	14.2	0.000164368	0.0232832	GSCOCT00015533001
	Cc06_g16320	Cytochrome_P450_93A1	cytochrome P450 93A3-like	-1.26584	4.3724	13.0497	0.000303339	0.0337613	GSCOCT00030710001
	Cc03_g16210	MLO-like_protein_1	MLO-like protein 1	-1.266	4.77049	17.5533	2.7937e-05	0.00788841	GSCOCT00002107001
	Cc01_g14950	Putative_Probable_WRKY_transcription_factor_3	WRKY transcription factor WRKY24	-1.27325	5.54196	15.8685	6.79008e-05	0.0127056	GSCOCT00016622001
	Cc05_g11470	Putative_sodium/calcium_exchanger_family_protein_/_calcium-binding_EF_hand_family_protein	sodium/calcium exchanger NCL2-like	-1.28908	3.73951	17.3752	3.06797e-05	0.0079048	GSCOCT00021311001
	Cc06_g07350	Sugar_transport_protein_7	sugar transport protein 7-like	-1.28975	3.81792	17.9187	2.3054e-05	0.00718446	GSCOCT00031274001
	Cc11_g09750	Probable_serine/threonine-protein_kinase_At1g18390	Serine/threonine protein kinase	-1.29814	4.1053	22.8988	1.70759e-06	0.00127253	GSCOCT00032676001
	Cc09_g05960	Putative_Ankyrin_repeat_family_protein	ankyrin repeat-containing protein ITN1-like isoform X2	-1.30908	2.57386	13.7384	0.00021011	0.0262868	GSCOCT00033381001
	Cc00_g20120	AAA-ATPase_1	AAA-ATPase At3g28580-like	-1.31281	6.25143	23.9598	9.83669e-07	0.000843004	GSCOCT00001107001
	Cc04_g17210	ABC_transporter_A_family_member_2	ABC transporter A family member 2	-1.33204	4.27428	16.4915	4.88683e-05	0.0107817	GSCOCT00035859001
	Cc10_g05430	Isoflavone_2_-hydroxylase	cytochrome P450 81E8-like	-1.34508	3.52743	12.29	0.000455389	0.0428866	GSCOCT00034806001
	Cc02_g02860	4-coumarate--CoA_ligase-like_10	oxalate--CoA ligase-like	-1.36211	4.66577	13.9972	0.000183087	0.0243264	GSCOCT00020155001
	Cc07_g15100	tolB_protein-related	TolB protein-related isoform 1	-1.37649	7.03279	15.8124	6.99413e-05	0.0127056	GSCOCT00036518001
	Cc10_g12520	Amino_acid_permease_3	amino acid permease 3-like	-1.37999	5.60391	11.8718	0.000569891	0.0488397	GSCOCT00031967001
	Cc00_g33090	Putative_Serine_carboxypeptidase-like_10	Serine carboxypeptidase-like 9	-1.43867	5.39877	82.6546	9.77205e-20	5.5831e-16	GSCOCT00007873001
	Cc02_g34690	Putative_uncharacterized_protein	calmodulin-binding protein 60 C	-1.44529	3.36516	13.7623	0.000207457	0.0262447	GSCOCT00000730001
	Cc02_g24830	Phosphoglycerate_mutase_family_protein	Histidine phosphatase superfamily, clade-1	-1.44548	3.94866	31.3641	2.13903e-08	3.6663e-05	GSCOCT00028835001
	Cc00_g33050	ABC_transporter_C_family_member_14	ABC transporter C family member 14-like	-1.44612	3.27881	20.7597	5.20679e-06	0.00278889	GSCOCT00011764001
	Cc07_g12210	RNA-binding_(RRM/RBD/RNP_motifs)_family_protein	RNA-binding protein 24-like isoform X1	-1.44625	2.83062	15.4859	8.31227e-05	0.0141045	GSCOCT00036908001
	Cc01_g06760	Putative_3-hydroxybenzoate_6-hydroxylase_1	FAD-dependent urate hydroxylase-like	-1.4733	3.73181	15.8661	6.79853e-05	0.0127056	GSCOCT00030076001
	Cc07_g20120	Beta-galactosidase_12	beta-galactosidase-like	-1.47786	1.85196	11.9982	0.000532524	0.0470587	GSCOCT00033931001
	Cc04_g10890	Leucine-rich_repeat_receptor-like_serine/threonine/tyrosine-protein_kinase_SOBIR1	leucine-rich repeat receptor-like serine/threonine/tyrosine-protein kinase SOBIR1	-1.48934	4.15016	16.2459	5.56304e-05	0.0117717	GSCOCT00042664001
	Cc01_g14540	Acyl-CoA_N-acyltransferases_(NAT)_superfamily_protein	probable N-acetyltransferase HLS1-like	-1.50636	1.57812	12.0676	0.00051307	0.0464245	GSCOCT00028456001
	Cc01_g19310	Putative_Uncharacterized_isomerase_BH0283	putative PhzC/PhzF-type epimerase	-1.5142	4.27581	18.8235	1.4339e-05	0.00532651	GSCOCT00016076001
	Cc11_g12750	Putative_Cytochrome_P450_704C1	cytochrome P450 704B1	-1.52584	3.38353	38.6173	5.156e-10	1.10467e-06	GSCOCT00032275001
	Cc09_g08310	Cationic_amino_acid_transporter_1	cationic amino acid transporter 1-like	-1.53305	1.87562	13.9224	0.000190511	0.0247376	GSCOCT00020779001
	Cc03_g07860	Putative_High_mobility_group_B_protein_10	high mobility group B protein 15-like	-1.54956	2.00775	15.6619	7.57333e-05	0.013188	GSCOCT00033163001
	Cc06_g17790	Zeatin_O-glucosyltransferase	zeatin O-glucosyltransferase-like	-1.59819	5.05865	16.9543	3.82896e-05	0.00926728	GSCOCT00040370001
	Cc01_g19670	Putative_Uncharacterized_isomerase_BH0283	putative PhzC/PhzF-type epimerase	-1.60594	4.87344	15.8267	6.94169e-05	0.0127056	GSCOCT00016028001
	Cc00_g06340	Serine_carboxypeptidase-like_2	serine carboxypeptidase-like 2	-1.64912	3.77697	56.1039	6.87406e-14	1.84095e-10	GSCOCT00004107001
	Cc02_g14360	Putative_Glutamate_receptor_2.7	glutamate receptor 2.9-like	-1.65276	3.61405	15.8766	6.76089e-05	0.0127056	GSCOCT00013843001
	Cc04_g15820	ABC_transporter_C_family_member_3	ABC transporter C family member 3	-1.72635	5.82623	15.2735	9.30113e-05	0.0148992	GSCOCT00042368001
	Cc01_g21810	ABC_transporter_B_family_member_11	ABC transporter B family member 11-like	-1.74423	5.05955	14.1017	0.000173183	0.0237469	GSCOCT00004935001
	Cc06_g12890	Hypothetical_protein	unnamed protein product	-1.76349	3.75947	20.012	7.69583e-06	0.00356504	GSCOCT00041479001
	Cc02_g19820	Putative_Uncharacterized_protein	probable beta-D-xylosidase 5 isoform X2	-1.80136	1.73826	13.7552	0.000208243	0.0262447	GSCOCT00014558001
	Cc05_g08830	Secologanin_synthase	cytochrome P450 CYP72A219-like	-1.81625	4.77561	16.1026	6.00023e-05	0.0123908	GSCOCT00016915001
	Cc02_g32030	Putative_Probable_serine/threonine-protein_kinase_Cx32_chloroplastic	probable serine/threonine-protein kinase NAK isoform X2	-1.86801	1.87946	12.8906	0.000330236	0.035599	GSCOCT00018911001
	Cc06_g15940	Putative_Flavonol_synthase/flavanone_3-hydroxylase_(Fragment)	probable 2-oxoglutarate-dependent dioxygenase AOP1	-1.94607	1.24758	11.8882	0.000564913	0.0486563	GSCOCT00030755001
	Cc00_g00610	Putative_Protein_kinase_superfamily_protein	rust resistance kinase Lr10-like	-1.94731	3.27029	15.2897	9.2218e-05	0.0148992	GSCOCT00036155001
	Cc07_g02500	Peroxidase_superfamily_protein	alpha-dioxygenase 1-like	-1.95866	5.21022	26.0363	3.35052e-07	0.000319044	GSCOCT00039446001
	Cc01_g09230	Putative_Peptidase_S10_serine_carboxypeptidase	serine carboxypeptidase-like 7 isoform X2	-1.97716	4.65653	99.5125	1.94929e-23	3.34108e-19	GSCOCT00023970001
	Cc04_g09400	Phosphate_carrier_protein_mitochondrial	mitochondrial phosphate carrier protein 3, mitochondrial-like	-2.0109	1.18679	13.1341	0.000289974	0.0326984	GSCOCT00022827001
	Cc03_g09870	Probable_aldo-keto_reductase_2	probable aldo-keto reductase 2	-2.01667	6.52084	23.787	1.07607e-06	0.000861819	GSCOCT00030977001
	Cc00_g15700	Putative_Monoglyceride_lipase	caffeoylshikimate esterase	-2.02813	3.93092	12.1145	0.000500323	0.0456145	GSCOCT00006886001
	Cc01_g11380	MLO-like_protein_6	MLO-like protein 6	-2.03329	1.54945	12.6665	0.000372269	0.0382077	GSCOCT00024267001
	Cc08_g05330	Alternative_oxidase_3_mitochondrial	ubiquinol oxidase 2, mitochondrial	-2.06455	4.30822	18.7575	1.4844e-05	0.00532651	GSCOCT00024288001
	Cc03_g09480	Hypothetical_protein	unnamed protein product	-2.07184	7.51183	17.5332	2.82341e-05	0.00788841	GSCOCT00030926001
	Cc02_g27030	Cysteine/Histidine-rich_C1_domain_family_protein	uncharacterized LOC107803974	-2.08088	1.88288	18.0149	2.19186e-05	0.00708839	GSCOCT00025019001
	Cc02_g12630	Putative_Probable_NADH_dehydrogenase	internal alternative NAD(P)H-ubiquinone oxidoreductase A1, mitochondrial-like	-2.1302	1.62021	11.9205	0.000555205	0.0483057	GSCOCT00029259001
	Cc02_g10790	Putative_Probable_E3_ubiquitin-protein_ligase_ARI7	probable E3 ubiquitin-protein ligase ARI7	-2.13446	2.3294	18.5723	1.6358e-05	0.00572197	GSCOCT00029490001
	Cc06_g02080	Putative_Uncharacterized_protein	unnamed protein product	-2.15877	0.947178	14.4671	0.000142631	0.0208949	GSCOCT00023448001
	Cc02_g13270	Putative_Heat_stress_transcription_factor_B-2a	heat stress transcription factor B-2a-like	-2.1733	1.97516	12.3014	0.000452616	0.0428866	GSCOCT00029178001
	Cc01_g03910	Putative_G-type_lectin_S-receptor-like_serine/threonine-protein_kinase_RLK1	G-type lectin S-receptor-like serine/threonine-protein kinase RLK1	-2.21254	1.0072	12.6808	0.000369425	0.0381443	GSCOCT00040891001
	Cc00_g00850	Putative_disease_resistance_protein_At4g11170	TMV resistance protein N-like	-2.24675	2.55118	19.7339	8.90072e-06	0.00401469	GSCOCT00041131001
	Cc04_g03730	Pleiotropic_drug_resistance_protein_1	Pleiotropic drug resistance protein 1	-2.24841	6.34524	26.5226	2.60477e-07	0.000297638	GSCOCT00022071001
	Cc10_g07410	Probable_trehalose-phosphate_phosphatase_E	probable trehalose-phosphate phosphatase J	-2.28672	2.0935	14.8539	0.000116165	0.0182657	GSCOCT00034525001
	Cc03_g14520	Putative_Glutathione_S-transferase_U7	probable glutathione S-transferase	-2.30989	3.66703	12.174	0.000484607	0.0445309	GSCOCT00026669001
	Cc10_g05950	Hypothetical_protein	corepressor interacting with RBPJ 1-like	-2.31951	3.49931	15.7419	7.25993e-05	0.012962	GSCOCT00034733001
	Cc07_g19870	Putative_Zinc_finger_CCCH_domain-containing_protein_19	zinc finger CCCH domain-containing protein 19-like	-2.32026	1.92745	12.3955	0.000430373	0.0421519	GSCOCT00033886001
	Cc00_g12830	ABC_transporter_B_family_member_9	ABC transporter B family member 9-like	-2.33812	3.36826	17.3617	3.08998e-05	0.0079048	GSCOCT00008934001
	Cc04_g14520	L-type_lectin-domain_containing_receptor_kinase_IV.2	L-type lectin-domain containing receptor kinase IV.1-like	-2.34964	3.18152	16.0228	6.25836e-05	0.0127056	GSCOCT00040694001
	Cc02_g33930	NAC_domain-containing_protein_2	NAC domain-containing protein 2-like	-2.35304	3.05123	13.6845	0.000216236	0.0265063	GSCOCT00008641001
	Cc02_g13430	Putative_Predicted_protein	unnamed protein product	-2.3953	2.83713	13.17	0.000284466	0.0322897	GSCOCT00029158001
	Cc07_g11550	Basic_endochitinase_A	basic endochitinase-like	-2.41076	3.60878	14.7196	0.000124746	0.0192625	GSCOCT00036989001
	Cc08_g05380	Alternative_oxidase_1_mitochondrial	ubiquinol oxidase 2, mitochondrial-like	-2.47277	2.82292	17.4297	2.98124e-05	0.0079048	GSCOCT00024300001
	Cc10_g05360	Putative_Cytochrome_P450_81D1	cytochrome P450 81F3-like	-2.48819	6.06191	84.3736	4.09578e-20	3.51008e-16	GSCOCT00034818001
	Cc08_g01780	Probable_purine_permease_9	probable purine permease 11	-2.49336	2.29418	23.7339	1.10619e-06	0.000861819	GSCOCT00038336001
	Cc09_g01430	WRKY_transcription_factor_6	probable WRKY transcription factor 31 isoform X2	-2.5086	3.24672	15.4675	8.39355e-05	0.0141045	GSCOCT00017812001
	Cc07_g11580	Putative_Probable_acyl-activating_enzyme_1_peroxisomal	probable acyl-activating enzyme 1, peroxisomal	-2.54893	2.03265	14.5517	0.000136362	0.0204874	GSCOCT00036986001
	Cc08_g11060	Putative_Probable_WRKY_transcription_factor_50	probable WRKY transcription factor 50	-2.56176	1.89984	14.1397	0.000169721	0.0234598	GSCOCT00027097001
	Cc00_g13890	Double_WRKY_type_transfactor	probable WRKY transcription factor 26	-2.58965	3.59927	12.964	0.000317535	0.0346659	GSCOCT00003227001
	Cc10_g04230	Putative_uncharacterized_protein	polcalcin Cyn d 7-like	-2.66526	1.65917	20.8108	5.06963e-06	0.00278889	GSCOCT00034961001
	Cc05_g10390	Putative_Hyoscyamine_6-dioxygenase	2-oxoglutarate-dependent dioxygenase DAO-like	-2.74936	2.74043	13.006	0.000310497	0.0342015	GSCOCT00021452001
	Cc10_g09970	Putative_Glutathione_transferase_GST_23	probable glutathione S-transferase	-2.76158	2.09094	12.0521	0.000517333	0.0464245	GSCOCT00031477001
	Cc03_g10070	Major_allergen_Pru_ar_1	major allergen Pru ar 1	-2.78893	3.84435	12.8379	0.000339664	0.0360714	GSCOCT00031008001
	Cc05_g02900	1-aminocyclopropane-1-carboxylate_oxidase_3	1-aminocyclopropane-1-carboxylate oxidase 1	-2.86167	4.2579	13.4452	0.00024564	0.0288375	GSCOCT00020864001
	Cc11_g02400	Putative_Predicted_protein	unnamed protein product	-2.90332	0.988958	18.0355	2.1682e-05	0.00708839	GSCOCT00032972001
	Cc04_g09750	Putative_Probable_NAD(P)H-dependent_oxidoreductase_1	methylecgonone reductase	-2.92465	2.75646	14.5203	0.000138654	0.0204874	GSCOCT00000096001
	Cc06_g09540	Multiprotein-bridging_factor_1c	multiprotein-bridging factor 1c	-2.93025	1.83353	22.7844	1.81228e-06	0.00128033	GSCOCT00041900001
	Cc06_g22480	UDP-glucose_flavonoid_3-O-glucosyltransferase_6	anthocyanidin 3-O-glucosyltransferase	-2.9351	1.2472	12.2925	0.000454772	0.0428866	GSCOCT00012875001
	Cc11_g17170	WRKY_DNA_binding_protein	probable WRKY transcription factor 75	-2.98824	1.95135	17.4974	2.87698e-05	0.00788841	GSCOCT00038276001
	Cc08_g15220	1-aminocyclopropane-1-carboxylate_synthase	1-aminocyclopropane-1-carboxylate synthase-like	-3.08257	1.54452	13.0012	0.000311286	0.0342015	GSCOCT00035449001
	Cc03_g10100	Major_allergen_Pru_ar_1	major allergen Pru ar 1	-3.13437	5.4172	15.9039	6.66425e-05	0.0127056	GSCOCT00031012001
	Cc08_g07420	Putative_Beta-phellandrene_synthase_(neryl-diphosphate-cyclizing)_chloroplastic	cis-abienol synthase	-3.1383	3.24665	17.9677	2.24682e-05	0.00713156	GSCOCT00025370001
	Cc06_g18630	Putative_methyltransferase_DDB_G0268948	putative methyltransferase DDB_G0268948	-3.17502	2.29617	16.6418	4.5144e-05	0.0104563	GSCOCT00040487001
	Cc01_g01530	Family_of_unknown_function_(DUF716)	transmembrane protein 45A-like	-3.1755	1.9515	22.1909	2.46836e-06	0.00162722	GSCOCT00037894001
	Cc05_g02920	1-aminocyclopropane-1-carboxylate_oxidase_4	1-aminocyclopropane-1-carboxylate oxidase 1	-3.18678	3.29091	15.3876	8.75632e-05	0.0145712	GSCOCT00033458001
	Cc08_g07860	Putative_Probable_WRKY_transcription_factor_40	probable WRKY transcription factor 40	-3.22664	1.20299	13.9625	0.00018649	0.0244003	GSCOCT00011881001
	Cc05_g04400	Putative_Strictosidine_synthase_1	protein STRICTOSIDINE SYNTHASE-LIKE 11-like	-3.25281	1.62063	27.7888	1.35306e-07	0.000165653	GSCOCT00031665001
	Cc00_g30350	Putative_UDP-glucose_flavonoid_3-O-glucosyltransferase_3	anthocyanidin 3-O-glucosyltransferase 2-like	-3.2669	0.936899	18.9187	1.36406e-05	0.00532651	GSCOCT00012664001
	Cc00_g06060	Putative_Lactase-phlorizin_hydrolase	lactase-phlorizin hydrolase-like	-3.27124	4.28415	15.2911	9.21497e-05	0.0148992	GSCOCT00000135001
	Cc05_g02890	1-aminocyclopropane-1-carboxylate_oxidase_1	1-aminocyclopropane-1-carboxylate oxidase 1	-3.44945	3.97794	16.6555	4.48205e-05	0.0104563	GSCOCT00020866001
	Cc03_g10090	Major_allergen_Pru_ar_1	major allergen Pru ar 1	-3.45091	5.03558	14.0412	0.000178846	0.0240555	GSCOCT00031011001
	Cc01_g08690	Momilactone_A_synthase	secoisolariciresinol dehydrogenase-like	-3.46005	2.27169	12.831	0.000340932	0.0360714	GSCOCT00023901001
	Cc09_g01590	Hypothetical_protein	unnamed protein product	-3.50278	1.63077	14.054	0.000177639	0.0240555	GSCOCT00017788001
	Cc01_g15820	Putative_UDP-glycosyltransferase_74F2	UDP-glycosyltransferase 74G1-like	-3.54762	2.49409	18.768	1.47623e-05	0.00532651	GSCOCT00016514001
	Cc08_g14230	Thaumatin-like_protein	thaumatin-like protein	-3.60899	3.38755	12.3223	0.000447585	0.0428866	GSCOCT00030252001
	Cc02_g14240	Pathogenesis-related_genes_transcriptional_activator_PTI5	pathogenesis-related genes transcriptional activator PTI5-like	-3.68457	1.13247	15.6591	7.58485e-05	0.013188	GSCOCT00013831001
	Cc10_g05940	Hypothetical_protein	unnamed protein product	-3.75701	2.57858	16.2552	5.53586e-05	0.0117717	GSCOCT00034734001
	Cc06_g08250	Putative_Early_nodulin-like_protein_1	blue copper protein-like	-3.90058	1.78912	14.6872	0.000126906	0.0194212	GSCOCT00031154001
	Cc06_g17840	Zeatin_O-glucosyltransferase	zeatin O-glucosyltransferase-like	-3.98155	2.12296	21.7494	3.10689e-06	0.0019723	GSCOCT00040375001
	Cc10_g06600	Hypothetical_protein	unnamed protein product	-4.03355	1.0658	20.9016	4.83488e-06	0.00278889	GSCOCT00034634001
	Cc06_g13950	EG45-like_domain_containing_protein	EG45-like domain containing protein	-4.04197	2.90551	14.6404	0.000130096	0.0197332	GSCOCT00041325001
	Cc03_g05950	Peptide_transporter_PTR3-A	protein NRT1/ PTR FAMILY 5.2-like	-4.05224	1.02771	13.8129	0.000201948	0.0260254	GSCOCT00026369001
	Cc06_g18760	Putative_methyltransferase_DDB_G0268948	putative methyltransferase DDB_G0268948	-4.07389	4.19026	24.1277	9.01561e-07	0.000813303	GSCOCT00028904001
	Cc03_g13710	Endochitinase_PR4	putative chitinase	-4.1782	1.51984	20.3627	6.4066e-06	0.00322968	GSCOCT00031723001
	Cc05_g01770	Eukaryotic_aspartyl_protease_family_protein	aspartyl protease family protein 2-like	-4.20267	1.55042	21.0482	4.47884e-06	0.00274169	GSCOCT00015755001
	Cc07_g19470	Putative_Secologanin_synthase	cytochrome P450 72A15-like	-4.20914	1.97353	15.651	7.61736e-05	0.013188	GSCOCT00018575001
	Cc00_g04980	Hypothetical_protein	cysteine proteinase inhibitor 5	-4.36203	4.00917	13.4606	0.000243623	0.0287979	GSCOCT00005519001
	Cc09_g02570	Putative_Patatin_group_A-3	patatin-like protein 2	-4.47497	3.14889	20.2171	6.91319e-06	0.00338549	GSCOCT00017659001
	Cc06_g08240	Putative_Stellacyanin	blue copper protein-like	-4.50875	2.91741	17.8526	2.38694e-05	0.00728295	GSCOCT00031156001
	Cc04_g09390	phosphate_transporter_3_1	mitochondrial phosphate carrier protein 3, mitochondrial-like	-4.60534	3.06051	15.8529	6.84605e-05	0.0127056	GSCOCT00022826001
	Cc04_g10950	Major_allergen_Pru_ar_1	major allergen Pru ar 1	-4.8464	1.52544	19.5566	9.76642e-06	0.00429222	GSCOCT00008913001
	Cc11_g07780	Pathogenesis-related_protein_R_major_form	thaumatin-like protein	-4.85581	4.72917	17.1043	3.53813e-05	0.00891817	GSCOCT00018006001
	Cc01_g16500	Putative_UDP-glycosyltransferase_74F2	UDP-glycosyltransferase 74G1-like	-4.87628	2.59081	20.6481	5.51928e-06	0.00286668	GSCOCT00016433001
	Cc11_g14120	Putative_unknown_protein_BEST_Arabidopsis_thaliana_protein_match_is	CDP-diacylglycerol--glycerol-3-phosphate 3-phosphatidyltransferase, putative	-4.99969	1.04887	19.1529	1.20652e-05	0.00492377	GSCOCT00032103001
	Cc00_g32790	Probable_NAD(P)H-dependent_oxidoreductase_1	methylecgonone reductase	-5.07704	1.50043	62.5919	2.54299e-15	8.71735e-12	GSCOCT00003649001
	Cc00_g15520	Beta-fructofuranosidase_insoluble_isoenzyme_1	beta-fructofuranosidase, insoluble isoenzyme 1-like	-5.32009	1.5689	15.7995	7.04217e-05	0.0127056	GSCOCT00000738001
	Cc01_g10860	Bifunctional_monodehydroascorbate_reductase_and_carbonic_anhydrase_nectarin-3	alpha carbonic anhydrase 7	-5.34065	1.50319	19.3161	1.10766e-05	0.00463056	GSCOCT00024200001
	Cc02_g24210	Pectinesterase_2	pectinesterase 2	-5.48568	3.49194	20.1362	7.21171e-06	0.00343357	GSCOCT00015137001
	Cc06_g22490	UDP-glucose_flavonoid_3-O-glucosyltransferase_6	UDP-glucose flavonoid 3-O-glucosyltransferase 6-like	-5.6346	3.68897	26.166	3.1329e-07	0.00031587	GSCOCT00012876001
	Cc07_g19660	Isoflavone_2_-hydroxylase	cytochrome P450 81E8-like	-5.75676	1.8524	14.2698	0.000158386	0.0226228	GSCOCT00018531001
	Cc07_g13930	Putative_UDP-rhamnose	putative UDP-rhamnose:rhamnosyltransferase 1	-5.8425	1.25511	17.548	2.8015e-05	0.00788841	GSCOCT00036676001
	Cc00_g02650	Tabersonine_16-hydroxylase_(Fragment)	cytochrome P450 71D10	-5.87223	3.36861	20.8481	4.97183e-06	0.00278889	GSCOCT00006651001
	Cc00_g11660	Pathogenesis-related_protein_P2	pathogenesis-related protein PR-4-like	-6.17964	1.85704	17.5025	2.86929e-05	0.00788841	GSCOCT00004163001
	Cc04_g11660	Aldehyde_dehydrogenase_family_2_member_C4	aldehyde dehydrogenase family 2 member C4-like	-6.33455	3.68283	16.5819	4.65932e-05	0.0105613	GSCOCT00037368001
	Cc09_g07380	Putative_Reticuline_oxidase-like_protein	tetrahydrocannabinolic acid synthase-like	-6.88452	1.28541	14.3484	0.000151906	0.0218796	GSCOCT00036269001
	Cc09_g07390	Putative_Reticuline_oxidase-like_protein	tetrahydrocannabinolic acid synthase-like	-6.89536	1.42397	15.6044	7.80739e-05	0.0133819	GSCOCT00036268001
	Cc05_g07600	Tyrosine_aminotransferase	tyrosine aminotransferase-like	-7.29258	3.43526	29.9976	4.32588e-08	6.17879e-05	GSCOCT00016754001
	Cc00_g21140	Putative_germin-like_protein_3-2	germin-like protein subfamily T member 2	-7.7797	2.57497	18.1529	2.03861e-05	0.00685134	GSCOCT00000021001
	Cc03_g12230	Desiccation-related_protein_PCC13-62	desiccation-related protein PCC13-62	-9.5849	3.72495	30.8838	2.73943e-08	4.26853e-05	GSCOCT00015260001
Up	Cc11_g03000	Hypothetical_protein	zinc finger BED domain-containing protein RICESLEEPER 2-like	8.08001	1.58225	18.7482	1.49167e-05	0.00532651	GSCOCT00025489001
	Cc09_g00740	Putative_Glycoside_hydrolase_family_47	mannosyl-oligosaccharide 1,2-alpha-mannosidase MNS1-like	7.38931	1.01704	22.7268	1.86747e-06	0.00128033	GSCOCT00017909001
	Cc00_g09280	Putative_Disease_resistance_protein_RPM1	unnamed protein product	6.16374	4.41003	28.4821	9.45708e-08	0.000124688	GSCOCT00012314001
	Cc11_g06080	Putative_protease_Do-like_14	putative protease Do-like 14	5.4355	1.13635	16.4839	4.90648e-05	0.0107817	GSCOCT00020592001
	Cc11_g00670	Hypothetical_protein	acyl-CoA-binding domain-containing protein 4-like isoform X1	5.03787	1.67423	16.8222	4.10507e-05	0.00977235	GSCOCT00004228001
	Cc03_g08920	Hypothetical_protein	glycine-rich cell wall structural protein-like isoform X1	4.0486	7.29878	15.8781	6.75561e-05	0.0127056	GSCOCT00042747001
	Cc07_g21190	Hypothetical_protein	E2F-associated phosphoprotein	3.67135	1.06671	16.2116	5.66468e-05	0.0118406	GSCOCT00027206001
	Cc11_g02040	Putative_disease_resistance_protein_At1g50180	putative disease resistance protein At1g50180	3.45644	3.39388	16.5723	4.68298e-05	0.0105613	GSCOCT00033036001
	Cc04_g11200	Cytochrome_P450_71A1	cytochrome P450 71A1-like	2.70533	3.62234	12.4626	0.000415174	0.0411334	GSCOCT00037284001
	Cc00_g12040	Nitrate_reductase_[NADH]	nitrate reductase	2.54744	3.75116	26.3	2.92294e-07	0.000313119	GSCOCT00005331001
	Cc04_g16460	Putative_Cytosolic_sulfotransferase_5	cytosolic sulfotransferase 5-like	2.32696	5.6199	13.5416	0.000233328	0.0277725	GSCOCT00035747001
	Cc08_g03310	Putative_uncharacterized_protein	AP2-like ethylene-responsive transcription factor At1g16060	2.2929	1.14835	12.7897	0.000348527	0.0366117	GSCOCT00010788001
	Cc00_g29350	Putative_Reticuline_oxidase	berberine bridge enzyme-like 13	2.21209	1.9902	12.1692	0.000485839	0.0445309	GSCOCT00010477001
	Cc05_g07520	targeting_protein_for_XKLP2	protein TPX2	2.20698	2.02682	13.2417	0.000273786	0.0314946	GSCOCT00042283001
	Cc10_g14390	Nitrate_reductase_[NADH]	nitrate reductase [NADH]-like	2.16122	3.80768	19.4374	1.03952e-05	0.00445435	GSCOCT00012037001
	Cc06_g04540	Ras-related_protein_RABE1a	ras-related protein RABE1c-like	1.99609	1.53399	12.5523	0.000395727	0.0396653	GSCOCT00042966001
	Cc00_g12080	Protein_of_unknown_function_DUF538	unnamed protein product	1.97834	3.67509	68.2064	1.47244e-16	6.30941e-13	GSCOCT00010891001
	Cc02_g03550	Peroxidase_66	peroxidase 66	1.87553	4.07468	16.3157	5.36166e-05	0.0116328	GSCOCT00020242001
	Cc02_g16290	Amino_acid_permease_2	amino acid permease 4-like	1.79767	2.11809	14.0329	0.000179644	0.0240555	GSCOCT00014111001
	Cc07_g04180	alpha/beta-Hydrolases_superfamily_protein	monoacylglycerol lipase ABHD6	1.78496	2.10138	12.6544	0.000374673	0.0382256	GSCOCT00039670001
	Cc07_g20610	Putative_Subtilisin-like_protease	subtilisin-like protease SBT1.9	1.75351	5.53946	13.1967	0.000280443	0.0320453	GSCOCT00007209001
	Cc09_g08900	Putative_Mitochondrial_inner_membrane_protease_subunit_1	mitochondrial inner membrane protease subunit 1-like	1.61589	1.63668	13.5926	0.000227085	0.0274101	GSCOCT00023144001
	Cc07_g12730	Sucrose_synthase_2	sucrose synthase 7-like	1.53201	3.23967	16.9495	3.83884e-05	0.00926728	GSCOCT00036838001
	Cc01_g18920	Protein_of_unknown_function_(DUF506)	unnamed protein product	1.47488	2.27844	11.897	0.000562234	0.0486563	GSCOCT00016132001
	Cc04_g04230	Embryo-specific_protein_3_(ATS3)	embryo-specific protein ATS3B-like	1.45978	5.19418	11.8205	0.00058583	0.0497085	GSCOCT00022145001
	Cc00_g12190	Elicitor-responsive_protein_3	elicitor-responsive protein 3	1.39696	2.67575	14.8368	0.000117224	0.0182657	GSCOCT00012517001
	Cc08_g01500	Novel_plant_SNARE_11	novel plant SNARE 11	1.30567	3.59814	13.0842	0.000297798	0.0333612	GSCOCT00038376001
	Cc10_g01110	Putative_Major_facilitator_superfamily_protein	tetracycline resistance protein, class A-like	1.27205	4.95192	12.3185	0.000448494	0.0428866	GSCOCT00024577001
	Cc10_g07750	Squalene_monooxygenase	squalene monooxygenase-like	1.27116	4.3067	11.9866	0.000535858	0.0471006	GSCOCT00034483001
	Cc08_g05590	Major_facilitator_superfamily_protein	protein NUCLEAR FUSION DEFECTIVE 4-like	1.26255	2.68527	13.3164	0.000263098	0.0306768	GSCOCT00024338001
	Cc02_g01270	Glucan_endo-1_3-beta-glucosidase	glucan endo-1,3-beta-glucosidase	1.23598	3.14725	15.8143	6.98711e-05	0.0127056	GSCOCT00019943001
	Cc05_g01210	Putative_uncharacterized_protein	unnamed protein product	1.23535	4.10627	17.4035	3.02271e-05	0.0079048	GSCOCT00000928001
	Cc04_g02630	Putative_downstream_target_of_AGL15-4	1-aminocyclopropane-1-carboxylate oxidase 5	1.22692	3.43778	15.8293	6.932e-05	0.0127056	GSCOCT00021938001
	Cc08_g01290	Thermospermine_synthase_ACAULIS5	thermospermine synthase ACAULIS5	1.19213	4.09056	12.4376	0.000420783	0.0414495	GSCOCT00038406001
	Cc02_g13180	Putative_Tetraspanin_family_protein	tetraspanin-19-like	1.19194	5.0885	12.2389	0.000468027	0.043836	GSCOCT00029189001
	Cc02_g09600	Putative_FUNCTIONS_IN	unnamed protein product	1.15695	3.26618	11.9978	0.000532637	0.0470587	GSCOCT00029636001
	Cc02_g13600	Squamosa_promoter-binding_protein_1	squamosa promoter-binding protein 1-like	1.1486	3.69195	12.7401	0.000357896	0.0371778	GSCOCT00029126001
	Cc01_g19450	Cyclin-P3-1	cyclin-P3-1	1.02826	4.40122	12.622	0.000381225	0.0384365	GSCOCT00016056001

## Sheet: WaT CA x WaT AC
Expression	gene_ID	genomic_description	BLAST2GO_description	logFC	logCPM	LR	PValue	FDR	transcript_ID
Down	Cc11_g09750	Probable_serine/threonine-protein_kinase_At1g18390	Serine/threonine protein kinase	-1.26789	4.1053	25.3628	4.7498e-07	0.00067843	GSCOCT00032676001
	Cc11_g12750	Putative_Cytochrome_P450_704C1	cytochrome P450 704B1	-1.29697	3.38353	35.2753	2.86233e-09	5.45116e-06	GSCOCT00032275001
	Cc01_g09250	Serine_carboxypeptidase-like_2	serine carboxypeptidase-like 2	-1.37071	6.91175	87.1053	1.02896e-20	4.4091e-17	GSCOCT00023972001
	Cc00_g33090	Putative_Serine_carboxypeptidase-like_10	Serine carboxypeptidase-like 9	-1.57753	5.39877	115.297	6.77379e-27	5.80514e-23	GSCOCT00007873001
	Cc03_g07860	Putative_High_mobility_group_B_protein_10	high mobility group B protein 15-like	-1.69838	2.00775	22.8337	1.76637e-06	0.00216254	GSCOCT00033163001
	Cc04_g03730	Pleiotropic_drug_resistance_protein_1	Pleiotropic drug resistance protein 1	-1.73829	6.34524	19.4988	1.00661e-05	0.00868046	GSCOCT00022071001
	Cc00_g06340	Serine_carboxypeptidase-like_2	serine carboxypeptidase-like 2	-1.93898	3.77697	89.7145	2.75127e-21	1.57189e-17	GSCOCT00004107001
	Cc01_g09230	Putative_Peptidase_S10_serine_carboxypeptidase	serine carboxypeptidase-like 7 isoform X2	-1.96231	4.65653	115.685	5.57131e-27	5.80514e-23	GSCOCT00023970001
	Cc04_g14520	L-type_lectin-domain_containing_receptor_kinase_IV.2	L-type lectin-domain containing receptor kinase IV.1-like	-2.10179	3.18152	15.8949	6.69577e-05	0.0395743	GSCOCT00040694001
	Cc00_g00850	Putative_disease_resistance_protein_At4g11170	TMV resistance protein N-like	-2.23693	2.55118	23.5594	1.21117e-06	0.00159689	GSCOCT00041131001
	Cc10_g05360	Putative_Cytochrome_P450_81D1	cytochrome P450 81F3-like	-2.26532	6.06191	84.8817	3.16755e-20	1.08584e-16	GSCOCT00034818001
	Cc04_g10740	Probable_pectate_lyase_22	probable pectate lyase 5	-2.60564	6.59423	18.4545	1.74011e-05	0.0129676	GSCOCT00042644001
	Cc04_g09750	Putative_Probable_NAD(P)H-dependent_oxidoreductase_1	methylecgonone reductase	-2.90228	2.75646	17.6083	2.71398e-05	0.0193824	GSCOCT00000096001
	Cc03_g13710	Endochitinase_PR4	putative chitinase	-3.00225	1.51984	19.0324	1.2852e-05	0.0100129	GSCOCT00031723001
	Cc00_g32790	Probable_NAD(P)H-dependent_oxidoreductase_1	methylecgonone reductase	-3.74663	1.50043	59.5534	1.19018e-14	2.91424e-11	GSCOCT00003649001
	Cc10_g14350	Putative_Protein_of_unknown_function_DUF295	F-box/kelch-repeat protein At1g57790	-8.71513	2.59934	20.3702	6.38152e-06	0.00607663	GSCOCT00012028001
Up	Cc11_g03000	Hypothetical_protein	zinc finger BED domain-containing protein RICESLEEPER 2-like	8.30437	1.58225	20.6251	5.58587e-06	0.00583528	GSCOCT00025489001
	Cc09_g00740	Putative_Glycoside_hydrolase_family_47	mannosyl-oligosaccharide 1,2-alpha-mannosidase MNS1-like	6.24445	1.01704	20.6907	5.39764e-06	0.00583528	GSCOCT00017909001
	Cc00_g09280	Putative_Disease_resistance_protein_RPM1	unnamed protein product	5.75642	4.41003	27.004	2.03035e-07	0.000316366	GSCOCT00012314001
	Cc11_g00670	Hypothetical_protein	acyl-CoA-binding domain-containing protein 4-like isoform X1	5.2792	1.67423	19.3938	1.06353e-05	0.00868046	GSCOCT00004228001
	Cc07_g21190	Hypothetical_protein	E2F-associated phosphoprotein	4.03021	1.06671	19.4589	1.02789e-05	0.00868046	GSCOCT00027206001
	Cc11_g02040	Putative_disease_resistance_protein_At1g50180	putative disease resistance protein At1g50180	3.83719	3.39388	20.5572	5.78762e-06	0.00583528	GSCOCT00033036001
	Cc00_g12080	Protein_of_unknown_function_DUF538	unnamed protein product	1.74756	3.67509	60.6852	6.69712e-15	1.91315e-11	GSCOCT00010891001
	Cc03_g12930	Hypothetical_protein	protein RALF-like 27	1.406	5.63974	17.3517	3.10612e-05	0.0212956	GSCOCT00030635001
	Cc06_g07480	Hypothetical_protein	unnamed protein product	1.27801	6.05563	29.0467	7.06548e-08	0.000121102	GSCOCT00031255001

## Sheet: Summary DEGs at stated temp.
OpT CA x OpT AC	WaT CA x WaT AC	In both
Cc02_g36410	Cc11_g09750	X
Cc07_g20900	Cc11_g12750	X
Cc03_g00700	Cc01_g09250	X
Cc06_g19780	Cc00_g33090	X
Cc02_g17790	Cc03_g07860	X
Cc06_g10500	Cc04_g03730	X
Cc01_g09250	Cc00_g06340	X
Cc11_g04530	Cc01_g09230	X
Cc00_g23350	Cc04_g14520	X
Cc01_g16570	Cc00_g00850	X
Cc11_g16030	Cc10_g05360	X
Cc10_g03940	Cc04_g10740	Exclusive in WaT
Cc05_g16170	Cc04_g09750	X
Cc01_g08300	Cc03_g13710	X
Cc06_g16320	Cc00_g32790	X
Cc03_g16210	Cc10_g14350	Exclusive in WaT
Cc01_g14950	Cc11_g03000	X
Cc05_g11470	Cc09_g00740	X
Cc06_g07350	Cc00_g09280	X
Cc11_g09750	Cc11_g00670	X
Cc09_g05960	Cc07_g21190	X
Cc00_g20120	Cc11_g02040	X
Cc04_g17210	Cc00_g12080	X
Cc10_g05430	Cc03_g12930	Exclusive in WaT
Cc02_g02860	Cc06_g07480	Exclusive in WaT
Cc07_g15100
Cc10_g12520
Cc00_g33090
Cc02_g34690
Cc02_g24830
Cc00_g33050
Cc07_g12210
Cc01_g06760
Cc07_g20120
Cc04_g10890
Cc01_g14540
Cc01_g19310
Cc11_g12750
Cc09_g08310
Cc03_g07860
Cc06_g17790
Cc01_g19670
Cc00_g06340
Cc02_g14360
Cc04_g15820
Cc01_g21810
Cc06_g12890
Cc02_g19820
Cc05_g08830
Cc02_g32030
Cc06_g15940
Cc00_g00610
Cc07_g02500
Cc01_g09230
Cc04_g09400
Cc03_g09870
Cc00_g15700
Cc01_g11380
Cc08_g05330
Cc03_g09480
Cc02_g27030
Cc02_g12630
Cc02_g10790
Cc06_g02080
Cc02_g13270
Cc01_g03910
Cc00_g00850
Cc04_g03730
Cc10_g07410
Cc03_g14520
Cc10_g05950
Cc07_g19870
Cc00_g12830
Cc04_g14520
Cc02_g33930
Cc02_g13430
Cc07_g11550
Cc08_g05380
Cc10_g05360
Cc08_g01780
Cc09_g01430
Cc07_g11580
Cc08_g11060
Cc00_g13890
Cc10_g04230
Cc05_g10390
Cc10_g09970
Cc03_g10070
Cc05_g02900
Cc11_g02400
Cc04_g09750
Cc06_g09540
Cc06_g22480
Cc11_g17170
Cc08_g15220
Cc03_g10100
Cc08_g07420
Cc06_g18630
Cc01_g01530
Cc05_g02920
Cc08_g07860
Cc05_g04400
Cc00_g30350
Cc00_g06060
Cc05_g02890
Cc03_g10090
Cc01_g08690
Cc09_g01590
Cc01_g15820
Cc08_g14230
Cc02_g14240
Cc10_g05940
Cc06_g08250
Cc06_g17840
Cc10_g06600
Cc06_g13950
Cc03_g05950
Cc06_g18760
Cc03_g13710
Cc05_g01770
Cc07_g19470
Cc00_g04980
Cc09_g02570
Cc06_g08240
Cc04_g09390
Cc04_g10950
Cc11_g07780
Cc01_g16500
Cc11_g14120
Cc00_g32790
Cc00_g15520
Cc01_g10860
Cc02_g24210
Cc06_g22490
Cc07_g19660
Cc07_g13930
Cc00_g02650
Cc00_g11660
Cc04_g11660
Cc09_g07380
Cc09_g07390
Cc05_g07600
Cc00_g21140
Cc03_g12230
Cc11_g03000
Cc09_g00740
Cc00_g09280
Cc11_g06080
Cc11_g00670
Cc03_g08920
Cc07_g21190
Cc11_g02040
Cc04_g11200
Cc00_g12040
Cc04_g16460
Cc08_g03310
Cc00_g29350
Cc05_g07520
Cc10_g14390
Cc06_g04540
Cc00_g12080
Cc02_g03550
Cc02_g16290
Cc07_g04180
Cc07_g20610
Cc09_g08900
Cc07_g12730
Cc01_g18920
Cc04_g04230
Cc00_g12190
Cc08_g01500
Cc10_g01110
Cc10_g07750
Cc08_g05590
Cc02_g01270
Cc05_g01210
Cc04_g02630
Cc08_g01290
Cc02_g13180
Cc02_g09600
Cc02_g13600
Cc01_g19450

## Sheet: OpT CA x WaT CA
Expression	In both genotypes	RT-qPCR	gene_ID	genomic_description	BLAST2GO_description	logFC	logCPM	LR	PValue	FDR	transcript_ID
Down			Cc07_g08780	Putative_Probable_mannose-6-phosphate_isomerase	mannose-6-phosphate isomerase 1-like	-1.0262	5.64581	16.581	4.66161e-05	0.0363182	GSCOCT00040267001
			Cc07_g11460	SEC14_cytosolic_factor_family_protein_/_phosphoglyceride_transfer_family_protein	ganglioside-induced differentiation-associated protein 2	-1.04825	5.14279	17.0683	3.60592e-05	0.0328996	GSCOCT00036999001
			Cc06_g00890	Ferritin-1_chloroplastic	ferritin-3, chloroplastic-like	-1.10391	9.91416	15.7126	7.37313e-05	0.0421251	GSCOCT00023292001
			Cc02_g07150	17.6_kDa_class_I_heat_shock_protein_3	17.8 kDa class I heat shock protein-like	-1.22686	4.4939	23.6307	1.16713e-06	0.00400092	GSCOCT00009480001
			Cc07_g00540	Putative_unknown_protein_BEST_Arabidopsis_thaliana_protein_match_is	unnamed protein product	-1.45507	3.24591	20.6688	5.45983e-06	0.00850741	GSCOCT00019131001
			Cc01_g01060	unknown_protein_FUNCTIONS_IN	unnamed protein product	-1.52812	2.00705	15.9658	6.4498e-05	0.0381205	GSCOCT00037993001
	X	X	Cc11_g16360	Heat_shock_protein_putative	small heat shock protein, chloroplastic-like	-1.94195	7.48819	21.0964	4.36745e-06	0.00802906	GSCOCT00038174001
			Cc10_g04230	Putative_uncharacterized_protein	polcalcin Cyn d 7-like	-3.28121	1.65917	34.2611	4.81911e-09	2.75332e-05	GSCOCT00034961001
Up	X	X	Cc01_g17230	Tetratricopeptide_repeat_(TPR)-like_superfamily_protein	protein SULFUR DEFICIENCY-INDUCED 1	2.41491	5.19707	34.9025	3.46632e-09	2.75332e-05	GSCOCT00016350001
			Cc07_g06060	Putative_alpha/beta-Hydrolases_superfamily_protein	putative lipase	2.1546	4.19137	16.1065	5.9879e-05	0.0380121	GSCOCT00039899001
			Cc05_g04890	Glucose-6-phosphate/phosphate_translocator_2_chloroplastic	glucose-6-phosphate/phosphate translocator 2, chloroplastic-like	2.09217	5.26593	17.2686	3.2451e-05	0.0328996	GSCOCT00035027001
			Cc07_g08400	ATP_synthase_subunit_beta_mitochondrial	ATP synthase subunit beta, mitochondrial	2.08052	1.05636	16.2215	5.63503e-05	0.0380121	GSCOCT00040213001
	X	X	Cc10_g02660	Isoflavone_reductase_homolog_P3	isoflavone reductase-like protein	2.0249	6.69866	48.7459	2.91369e-12	4.99406e-08	GSCOCT00024772001
	X	X	Cc04_g14500	Ribulose_bisphosphate_carboxylase/oxygenase_activase_1_chloroplastic	ribulose bisphosphate carboxylase/oxygenase activase, chloroplastic isoform X1	1.7752	7.72146	21.6565	3.26097e-06	0.00802906	GSCOCT00040692001
			Cc01_g01950	Protein_of_unknown_function_(DUF579)	probable methyltransferase At1g27930	1.68693	5.4724	16.3327	5.31395e-05	0.0380121	GSCOCT00019274001
			Cc01_g01960	Protein_of_unknown_function_(DUF579)	probable methyltransferase At1g27930	1.64124	4.26629	17.5524	2.79495e-05	0.0328996	GSCOCT00019276001
			Cc04_g16340	Expansin-A15	expansin-A15-like	1.43462	7.03249	16.6898	4.40166e-05	0.0359259	GSCOCT00035723001
		XX	Cc06_g08480	Putative_Alpha-amylase_isozyme_3E	probable alpha-amylase 2	1.37812	5.36482	21.0836	4.39682e-06	0.00802906	GSCOCT00031126001
			Cc02_g39750	Hypothetical_protein	clustered mitochondria protein homolog	1.33732	5.68522	21.3665	3.79341e-06	0.00802906	GSCOCT00027673001
	X	X	Cc02_g00580	UP-9A	protein RESPONSE TO LOW SULFUR 3-like	1.32226	6.14548	24.2854	8.30651e-07	0.00355934	GSCOCT00019842001
	X	X	Cc08_g16970	Granule-bound_starch_synthase_1_chloroplastic/amyloplastic	granule-bound starch synthase 1, chloroplastic/amyloplastic	1.22226	7.61354	17.3508	3.10772e-05	0.0328996	GSCOCT00035675001
			Cc00_g03090	Putative_uncharacterized_protein	protein LNK2 isoform X1	1.02518	3.97905	17.0168	3.705e-05	0.0328996	GSCOCT00003064001
X = Found in both genotypes
XX = Found exclusive for cv. Catuaí

## Sheet: OpT AC x WaT AC
Expression	In both genotypes	RT-qPCR	gene_ID	genomic_description	BLAST2GO_description	logFC	logCPM	LR	PValue	FDR	transcript_ID
Down			Cc02_g26840	unknown_protein_FUNCTIONS_IN	unnamed protein product	-1.04811	3.44897	16.5194	4.81546e-05	0.0251145	GSCOCT00024989001
			Cc10_g04070	Putative_ABSCISIC_ACID-INSENSITIVE_5-like_protein_5	ABSCISIC ACID-INSENSITIVE 5-like protein 5	-1.24099	6.94162	29.4808	5.64744e-08	0.000193594	GSCOCT00034982001
	X	X	Cc11_g16360	Heat_shock_protein_putative	small heat shock protein, chloroplastic-like	-2.09769	7.48819	22.7173	1.87667e-06	0.00214441	GSCOCT00038174001
			Cc02_g23670	22.7_kDa_class_IV_heat_shock_protein	22.0 kDa class IV heat shock protein-like	-3.74525	3.06803	24.521	7.3506e-07	0.00139988	GSCOCT00015069001
			Cc10_g14350	Putative_Protein_of_unknown_function_DUF295	F-box/kelch-repeat protein At1g57790	-8.71552	2.59934	20.0434	7.57048e-06	0.00589809	GSCOCT00012028001
Up		XX	Cc03_g12230	Desiccation-related_protein_PCC13-62	desiccation-related protein PCC13-62	8.29773	3.72495	24.7088	6.668e-07	0.00139988	GSCOCT00015260001
			Cc00_g21140	Putative_germin-like_protein_3-2	germin-like protein subfamily T member 2	6.76699	2.57497	14.6135	0.000131965	0.0491712	GSCOCT00000021001
			Cc04_g11660	Aldehyde_dehydrogenase_family_2_member_C4	aldehyde dehydrogenase family 2 member C4-like	5.89684	3.68283	14.906	0.000113006	0.0440209	GSCOCT00037368001
			Cc05_g00760	Acidic_endochitinase	acidic endochitinase-like	5.50971	2.21154	16.1175	5.9532e-05	0.0291537	GSCOCT00013166001
			Cc00_g06060	Putative_Lactase-phlorizin_hydrolase	lactase-phlorizin hydrolase-like	4.14221	4.28415	22.7714	1.82464e-06	0.00214441	GSCOCT00000135001
	X	X	Cc01_g17230	Tetratricopeptide_repeat_(TPR)-like_superfamily_protein	protein SULFUR DEFICIENCY-INDUCED 1	3.10884	5.19707	45.711	1.37053e-11	1.17454e-07	GSCOCT00016350001
			Cc02_g35040	Nicotianamine_synthase	nicotianamine synthase-like	2.91239	6.08539	36.632	1.4267e-09	6.11343e-06	GSCOCT00011816001
			Cc00_g30350	Putative_UDP-glucose_flavonoid_3-O-glucosyltransferase_3	anthocyanidin 3-O-glucosyltransferase 2-like	2.91106	0.936899	15.0893	0.000102544	0.0418478	GSCOCT00012664001
			Cc03_g00920	Hypothetical_protein	pectinesterase 2-like	2.70825	2.01713	26.4208	2.74563e-07	0.000784336	GSCOCT00025691001
	X	X	Cc04_g14500	Ribulose_bisphosphate_carboxylase/oxygenase_activase_1_chloroplastic	ribulose bisphosphate carboxylase/oxygenase activase, chloroplastic isoform X1	2.66513	7.72146	38.486	5.51477e-10	3.15077e-06	GSCOCT00040692001
			Cc11_g01060	Major_allergen_Pru_ar_1	allergen Mal d 1.04	2.61909	4.68806	23.5077	1.24415e-06	0.00193861	GSCOCT00019650001
			Cc02_g16340	Major_facilitator_superfamily_protein	protein NUCLEAR FUSION DEFECTIVE 4-like	2.61686	5.83324	17.3173	3.16291e-05	0.0195463	GSCOCT00014117001
	X	X	Cc10_g02660	Isoflavone_reductase_homolog_P3	isoflavone reductase-like protein	2.36113	6.69866	55.0491	1.17558e-13	2.01494e-09	GSCOCT00024772001
			Cc05_g00770	Acidic_endochitinase	acidic endochitinase-like	2.34453	8.01534	16.4712	4.93953e-05	0.0251145	GSCOCT00013168001
		XX	Cc03_g02730	Pyruvate_phosphate_dikinase_chloroplastic	pyruvate, phosphate dikinase, chloroplastic	2.29698	4.45438	22.7521	1.84302e-06	0.00214441	GSCOCT00025940001
			Cc08_g02440	NAC_domain_containing_protein_71	NAC domain-containing protein 45	2.17436	5.72818	17.2993	3.19309e-05	0.0195463	GSCOCT00037718001
			Cc11_g06540	Putative_Receptor-like_protein_12	receptor-like protein kinase	1.89486	1.73853	16.455	4.98187e-05	0.0251145	GSCOCT00020671001
			Cc10_g10380	Calcium-dependent_protein_kinase_11	calcium-dependent protein kinase 11-like	1.85119	2.65962	20.452	6.1144e-06	0.00551584	GSCOCT00010105001
			Cc10_g08850	Metallothionein-like_protein_1	metallothionein-like protein 1	1.84486	8.69312	15.923	6.5971e-05	0.0314095	GSCOCT00034331001
			Cc10_g11920	Quinone_oxidoreductase-like_protein_At1g23740_chloroplastic	2-methylene-furan-3-one reductase-like	1.66753	3.94771	18.9503	1.34167e-05	0.00958173	GSCOCT00031871001
			Cc00_g18490	Codeine_O-demethylase	protein SRG1-like	1.64958	3.68042	17.1961	3.37128e-05	0.0199255	GSCOCT00005333001
			Cc11_g10170	Homocysteine_S-methyltransferase_1	homocysteine S-methyltransferase 1	1.47341	5.70735	23.896	1.01682e-06	0.00174283	GSCOCT00032612001
	X	X	Cc02_g00580	UP-9A	protein RESPONSE TO LOW SULFUR 3-like	1.44533	6.14548	25.1204	5.38589e-07	0.00131877	GSCOCT00019842001
	X	X	Cc08_g16970	Granule-bound_starch_synthase_1_chloroplastic/amyloplastic	granule-bound starch synthase 1, chloroplastic/amyloplastic	1.43359	7.61354	20.3287	6.52145e-06	0.00558888	GSCOCT00035675001
			Cc02_g05750	Putative_Sodium-coupled_neutral_amino_acid_transporter_4	putative sodium-coupled neutral amino acid transporter 7	1.39301	4.60919	15.1154	0.000101136	0.0418478	GSCOCT00039091001
			Cc11_g12000	Probable_inactive_purple_acid_phosphatase_1	probable inactive purple acid phosphatase 1	1.36465	5.76232	20.9413	4.73581e-06	0.00477481	GSCOCT00032372001
		XX	Cc02_g17340	Glucose-1-phosphate_adenylyltransferase_large_subunit_1_(Fragment)	glucose-1-phosphate adenylyltransferase large subunit 1-like	1.29141	8.26087	15.496	8.26821e-05	0.0363377	GSCOCT00014246001
			Cc08_g11580	Putative_Zeaxanthin_epoxidase_chloroplastic	FAD-dependent urate hydroxylase-like	1.26656	5.75103	18.7923	1.45751e-05	0.00999271	GSCOCT00027162001
			Cc05_g12530	Putative_Peroxisomal_membrane_protein_2	Peroxisomal membrane protein 2	1.2466	7.80524	16.6214	4.56339e-05	0.0251145	GSCOCT00021179001
			Cc00_g29600	Cellulose_synthase-like_protein_B6	cellulose synthase-like protein H1	1.24074	3.08384	14.6375	0.000130299	0.0491712	GSCOCT00002220001
			Cc09_g01560	5_-adenylylsulfate_reductase_3_chloroplastic	5'-adenylylsulfate reductase 3, chloroplastic-like	1.07979	8.86433	19.369	1.07741e-05	0.00802901	GSCOCT00017793001
X = Found in both genotypes
XX = Found exclusive for cv. Acauã

## Sheet: Selected DEGs for expression analysis
			DEGs in RNAseq
gene_ID	Transcript_ID	Gene annotation	cv. Acauã	cv. Catuaí
Cc11_g16360	GSCOCT00038174001	small heat shock protein, chloroplastic-like	*	*
Cc02_g00580	GSCOCT00019842001	protein RESPONSE TO LOW SULFUR 3-like, UP-9 like	*	*
Cc08_g16970	GSCOCT00035675001	Granule-bound starch synthase chloroplastic/amyloplastic	*	*
Cc10_g02660	GSCOCT00024772001	isoflavone reductase-like IRL - TP7-like	*	*
Cc04_g14500	GSCOCT00040692001	ribulose bisphosphate carboxylase/oxygenase activase, chloroplastic isoform X1	*	*
Cc01_g17230	GSCOCT00016350001	SULFUR DEFICIENCY-INDUCED 1 - Tetratricopeptide repeat (TPR)-like	*	*
Cc02_g17340	GSCOCT00014246001	glucose-1-phosphate adenylyltransferase large subunit 1-like	*
Cc03_g02730	GSCOCT00025940001	pyruvate, phosphate dikinase, chloroplastic	*
Cc03_g12230	GSCOCT00015260001	desiccation-related protein PCC13-62	*
Cc06_g08480	GSCOCT00031126001	Putative_Alpha-amylase_isozyme_3E		*
		* = statisticallly different at RNAseq
		Down-regulated
		Up-regulated
