# Supplementary material for: Elevated Temperatures Impose Transcriptional Constraints and Elicit Intraspecific Differences Between Coffee Genotypes
Source: Front Plant Sci. 2020 Jul 21;11:1113. doi: 10.3389/fpls.2020.01113 (PMC7396624; doi:10.3389/fpls.2020.01113)
Supplement: Supplementary file 4 [file Table_3.xlsx]

## Sheet: alpha_amylase_dCT_result
contrast	estimate	SE	df	t.ratio	p.value
WaT_AC - OpT_AC	-1.235	0.388809	8	-3.17637	0.0518627
WaT_AC - WaT_CA	-0.7825	0.388809	8	-2.01256	0.259794
WaT_AC - OpT_CA	-1.40167	0.388809	8	-3.60503	0.0285111
OpT_AC - WaT_CA	0.4525	0.388809	8	1.16381	0.66391
OpT_AC - OpT_CA	-0.166667	0.388809	8	-0.428659	0.971885
WaT_CA - OpT_CA	-0.619167	0.388809	8	-1.59247	0.4336

## Sheet: Gb_starch_synthase_dCT_result
contrast	estimate	SE	df	t.ratio	p.value
WaT_AC - OpT_AC	-1.40204	0.585002	8.01305	-2.39665	0.154995
WaT_AC - WaT_CA	-0.2225	0.584517	7.98683	-0.380656	0.979926
WaT_AC - OpT_CA	-0.648333	0.584517	7.98683	-1.10918	0.694379
OpT_AC - WaT_CA	1.17954	0.585002	8.01305	2.01631	0.258425
OpT_AC - OpT_CA	0.75371	0.585002	8.01305	1.28839	0.594155
WaT_CA - OpT_CA	-0.425833	0.584517	7.98683	-0.728522	0.883042

## Sheet: gluc_1_P_ad_dCT_result
contrast	estimate	SE	df	t.ratio	p.value
WaT_AC - OpT_AC	-1.22167	0.47374	7.95932	-2.57877	0.120777
WaT_AC - WaT_CA	-0.0396863	0.474976	8.03954	-0.0835543	0.999772
WaT_AC - OpT_CA	-0.09	0.47374	7.95932	-0.189977	0.997363
OpT_AC - WaT_CA	1.18198	0.474976	8.03954	2.48851	0.136237
OpT_AC - OpT_CA	1.13167	0.47374	7.95932	2.38879	0.157162
WaT_CA - OpT_CA	-0.0503137	0.474976	8.03954	-0.105929	0.999537

## Sheet: Isoflavone_reductase_dCT_result
contrast	estimate	SE	df	t.ratio	p.value
WaT_AC - OpT_AC	-2.87833	0.355151	8	-8.10454	0.000183377
WaT_AC - WaT_CA	-0.4875	0.355151	8	-1.37266	0.547724
WaT_AC - OpT_CA	-2.515	0.355151	8	-7.0815	0.00047445
OpT_AC - WaT_CA	2.39083	0.355151	8	6.73189	0.0006721
OpT_AC - OpT_CA	0.363333	0.355151	8	1.02304	0.741508
WaT_CA - OpT_CA	-2.0275	0.355151	8	-5.70885	0.00201117

## Sheet: PCC13_62_dCT_result
contrast	estimate	SE	df	t.ratio	p.value
WaT_AC - OpT_AC	-5.43667	0.866324	7.97644	-6.27556	0.00109219
WaT_AC - WaT_CA	2.0125	0.866324	7.97644	2.32304	0.171822
WaT_AC - OpT_CA	-0.769989	0.867618	8.02318	-0.887475	0.811568
OpT_AC - WaT_CA	7.44917	0.866324	7.97644	8.5986	0.000121827
OpT_AC - OpT_CA	4.66668	0.867618	8.02318	5.37872	0.00291527
WaT_CA - OpT_CA	-2.78249	0.867618	8.02318	-3.20704	0.0495215

## Sheet: pyr_dikinase_dCT_result
contrast	estimate	SE	df	t.ratio	p.value
WaT_AC - OpT_AC	-1.80333	0.784616	7.99503	-2.29836	0.177536
WaT_AC - WaT_CA	-0.0550239	0.784861	8.00496	-0.0701065	0.999865
WaT_AC - OpT_CA	-0.276667	0.784616	7.99503	-0.352614	0.98388
OpT_AC - WaT_CA	1.74831	0.784861	8.00496	2.22754	0.195351
OpT_AC - OpT_CA	1.52667	0.784616	7.99503	1.94575	0.283149
WaT_CA - OpT_CA	-0.221643	0.784861	8.00496	-0.282398	0.991532

## Sheet: RuBi_activase1_dCT_result
contrast	estimate	SE	df	t.ratio	p.value
WaT_AC - OpT_AC	-2.03	0.515948	8	-3.9345	0.0181865
WaT_AC - WaT_CA	-0.274167	0.515948	8	-0.531384	0.948967
WaT_AC - OpT_CA	-1.175	0.515948	8	-2.27736	0.182641
OpT_AC - WaT_CA	1.75583	0.515948	8	3.40312	0.0377351
OpT_AC - OpT_CA	0.855	0.515948	8	1.65714	0.402718
WaT_CA - OpT_CA	-0.900833	0.515948	8	-1.74598	0.362656

## Sheet: sHsps_like_dCT_result
contrast	estimate	SE	df	t.ratio	p.value
WAT_AC - OpT_AC	2.565	0.741457	8	3.45941	0.0348879
WAT_AC - WAT_CA	0.589167	0.741457	8	0.794607	0.855043
WAT_AC - OpT_CA	2.93333	0.741457	8	3.95618	0.0176633
OpT_AC - WAT_CA	-1.97583	0.741457	8	-2.6648	0.106738
OpT_AC - OpT_CA	0.368333	0.741457	8	0.49677	0.957576
WAT_CA - OpT_CA	2.34417	0.741457	8	3.16157	0.0529548

## Sheet: TPR_like_dCT_result
contrast	estimate	SE	df	t.ratio	p.value
WaT_AC - OpT_AC	-3.335	0.553414	8	-6.02623	0.00141313
WaT_AC - WaT_CA	-0.0275	0.553414	8	-0.0496915	0.999952
WaT_AC - OpT_CA	-2.77667	0.553414	8	-5.01734	0.00452787
OpT_AC - WaT_CA	3.3075	0.553414	8	5.97654	0.00149223
OpT_AC - OpT_CA	0.558333	0.553414	8	1.00889	0.7491
WaT_CA - OpT_CA	-2.74917	0.553414	8	-4.96765	0.00481085

## Sheet: UP_9A_dCT_result
contrast	estimate	SE	df	t.ratio	p.value
WaT_AC - OpT_AC	-1.64833	0.455745	8	-3.61679	0.0280523
WaT_AC - WaT_CA	-0.425833	0.455745	8	-0.934367	0.788085
WaT_AC - OpT_CA	-1.395	0.455745	8	-3.06092	0.061031
OpT_AC - WaT_CA	1.2225	0.455745	8	2.68242	0.104127
OpT_AC - OpT_CA	0.253333	0.455745	8	0.555866	0.942331
WaT_CA - OpT_CA	-0.969167	0.455745	8	-2.12655	0.223689
