# Supplementary material for: Elevated Temperatures Impose Transcriptional Constraints and Elicit Intraspecific Differences Between Coffee Genotypes
Source: Front Plant Sci. 2020 Jul 21;11:1113. doi: 10.3389/fpls.2020.01113 (PMC7396624; doi:10.3389/fpls.2020.01113)
Supplement: Supplementary file 5 [file Table_4.xlsx]

## Sheet: Summary p-values
Contrast	Starch (Leaf)	Sucrose (Leaf)	Soluble Sugar (Leaf)	Reducing Sugar (Leaf)	Protein (Leaf)	Sucrose (Root)	Soluble Sugar (Root)
A,OpT - C,OpT	0.0129236964857394	0.530270459539903	0.69151151233157	0.610005808562719	0.851787214377698	0.835501025638952	0.98484917002671
A,OpT - A,WaT	0.000111452678311252	0.0189740278054237	0.986629333157028	0.752238072095456	0.0157940325701538	0.910032560612922	0.268761684122516
A,OpT - C,WaT	0.000133355361650156	0.000377794806311837	0.114628936465233	0.798151916976264	0.0111442372876563	0.564679721807552	0.274858105199525
C,OpT - A,WaT	0.0507046824251186	0.19633898620784	0.864140629949227	0.995221064489647	0.0632065361969137	0.468288331721508	0.159262192420133
C,OpT - C,WaT	0.0628786934698171	0.00355369971439023	0.0170366987096019	0.190127274744203	0.0448547223259801	0.188415196807347	0.163260241297024
A,WaT - C,WaT	0.99925624549537	0.140095195780063	0.0656360960944651	0.276498622470947	0.996968463393231	0.907608489207428	0.999998503594384
A = cv. Acauã
C = cv. Catuaí
OpT = Optimal temperature
WaT = Warm temperature

## Sheet: leaf_starch_differences
contrast	estimate	SE	df	t.ratio	p.value
OpT_AC - OpT_CA	10.3745	2.77143	12	3.74336	0.0129237
OpT_AC - WaT_AC	18.5801	2.77143	12	6.70415	0.000111453
OpT_AC - WaT_CA	18.2329	2.77143	12	6.57888	0.000133355
OpT_CA - WaT_AC	8.20563	2.77143	12	2.96079	0.0507047
OpT_CA - WaT_CA	7.85844	2.77143	12	2.83552	0.0628787
WaT_AC - WaT_CA	-0.34719	2.77143	12	-0.125275	0.999256

## Sheet: leaf_sucrose_differences
contrast	estimate	SE	df	t.ratio	p.value
A,OpT - C,OpT	4.91012596750056	3.54129415383324	11.9999999867554	1.38653434428361	0.530270459539903
A,OpT - A,WaT	12.4800665350004	3.54129415383324	11.9999999867333	3.52415416310207	0.0189740278054237
A,OpT - C,WaT	20.8143226312503	3.54129415383324	11.9999999875155	5.87760342041061	0.000377794806311837
C,OpT - A,WaT	7.56994056749987	3.54129415383324	11.9999999881391	2.13761981881846	0.19633898620784
C,OpT - C,WaT	15.9041966637498	3.54129415383324	11.9999999891462	4.491069076127	0.00355369971439023
A,WaT - C,WaT	8.33425609624991	3.54129415383324	11.9999999886302	2.35344925730854	0.140095195780063

## Sheet: leaf_solvablesugar_differences
contrast	estimate	SE	df	t.ratio	p.value
A,OpT - C,OpT	-11.3197661999988	10.2141428072243	11.9999994872791	-1.10824436407845	0.69151151233157
A,OpT - A,WaT	-3.40170413749885	10.2141428072243	11.9999994874119	-0.333038631013938	0.986629333157028
A,OpT - C,WaT	25.3039334375011	10.2141428072243	11.9999994878975	2.47734282896494	0.114628936465233
C,OpT - A,WaT	7.91806206249996	10.2141428072243	11.9999994883294	0.775205733064515	0.864140629949227
C,OpT - C,WaT	36.6236996374999	10.2141428072243	11.9999994890792	3.5855871930434	0.0170366987096019
A,WaT - C,WaT	28.7056375749999	10.2141428072243	11.9999994892119	2.81038145997889	0.0656360960944651

## Sheet: leaf_reducingsugar_differences
contrast	estimate	SE	df	t.ratio	p.value
A,OpT - C,OpT	-0.0696619217499953	0.0557705062680815	11.7247763779206	-1.24908175326829	0.610005808562719
A,OpT - A,WaT	-0.0564348786242907	0.0564320999116304	12.2079033217817	-1.00004923993019	0.752238072095456
A,OpT - C,WaT	0.0509552347500033	0.0557705062680815	11.7247763782441	0.9136591750677	0.798151916976264
C,OpT - A,WaT	0.0132270431257046	0.0564320999116304	12.2079033208276	0.234388639558291	0.995221064489647
C,OpT - C,WaT	0.120617156499999	0.0557705062680815	11.7247763776769	2.16274092833599	0.190127274744203
A,WaT - C,WaT	0.107390113374294	0.0564320999116304	12.2079033217831	1.90299693866542	0.276498622470947

## Sheet: leaf_protein_differences
contrast	estimate	SE	df	t.ratio	p.value
A,OpT - C,OpT	500.20802452407	622.980478966037	11.9053274906628	0.802927284903481	0.851787214377698
A,OpT - A,WaT	2264.45273364903	622.980478966037	11.9053274901652	3.63486948645221	0.0157940325701538
A,OpT - C,WaT	2389.19500352402	622.980478966037	11.9053274855196	3.83510412314905	0.0111442372876563
C,OpT - A,WaT	1764.24470912496	621.190363978616	11.7690912066727	2.84010314941989	0.0632065361969137
C,OpT - C,WaT	1888.98697899995	621.190363978616	11.76909120188	3.04091481217016	0.0448547223259801
A,WaT - C,WaT	124.742269874989	621.190363978616	11.7690912016683	0.200811662750266	0.996968463393231

## Sheet: root_sucrose_differences
contrast	estimate	SE	df	t.ratio	p.value
A,OpT - C,OpT	-2.61357144125009	3.1186951588118	12.0000000602268	-0.838033635273873	0.835501025638952
A,OpT - A,WaT	2.05802052874992	3.1186951588118	12.0000000602275	0.659897945759473	0.910032560612922
A,OpT - C,WaT	4.13704997749989	3.1186951588118	12.0000000582235	1.32653233702908	0.564679721807552
C,OpT - A,WaT	4.67159197000001	3.11869515881181	12.0000000600704	1.49793158103334	0.468288331721508
C,OpT - C,WaT	6.75062141874997	3.11869515881181	12.0000000580678	2.16456597230294	0.188415196807347
A,WaT - C,WaT	2.07902944874996	3.11869515881181	12.0000000580686	0.666634391269601	0.907608489207428

## Sheet: root_solvablesugar_differences
contrast	estimate	SE	df	t.ratio	p.value
A,OpT - C,OpT	-1.89718322624993	5.45575351924946	11.9999999689249	-0.34773990788919	0.98484917002671
A,OpT - A,WaT	10.5020593025001	5.45575351924946	11.9999999689249	1.92495120343063	0.268761684122516
A,OpT - C,WaT	10.4159840875	5.45575351924946	11.9999999689206	1.90917424160557	0.274858105199525
C,OpT - A,WaT	12.3992425287501	5.45575351924946	11.9999999691674	2.27269111131982	0.159262192420133
C,OpT - C,WaT	12.31316731375	5.45575351924946	11.9999999691631	2.25691414949476	0.163260241297024
A,WaT - C,WaT	-0.0860752150000972	5.45575351924946	11.9999999691631	-0.015776961825053	0.999998503594384
