# Supplementary material for: Elevated Temperatures Impose Transcriptional Constraints and Elicit Intraspecific Differences Between Coffee Genotypes
Source: Front Plant Sci. 2020 Jul 21;11:1113. doi: 10.3389/fpls.2020.01113 (PMC7396624; doi:10.3389/fpls.2020.01113)
Supplement: Supplementary file 6 [file Table_5.xlsx]

## Sheet: Plan1
Primers list	Forward (5'-3')	Reverse (5'-3')
1.sHsps-like	GATCTTCCCGCCACTTGTTG	CAAGATTGTCTCTGGCGTCAC
2.UP-9A	CACAAAGCAGCCTGAACACG	GCCTTTGCCACGTTCTCTG
3.Gb_starch_synthase1	ATTTGGCGCATCTGGGTCTC	CTGGTATGGTGGAGGTTGAGT
4.Isoflavone_reductase	GCATTATCAATCCGCCATTCAAT	TGAAGCCTCTACACCAAAAGATG
5.RuBi_activase1	AAAGCAGCCCAACAAGTTCA	ATACATGCAGCTTCCGTCG
6.TPR-like	ACTTGCGGGTTCCCATGAC	CCTGGAAATTGCGGTGGAG
7.Alpha-amylase	GAGAATGTGCAGCAGACGG	TCTCTAAGTTTCTCCACCAGTCA
8.Gluc-1-p_adenylyltransferase1	GGCTGCTTTCTCGGTCATCA	CTCTCAAAACGTGGTGCTTCT
9.Pyr_p_dikinase	CTCCAGCTCTTTCCGTTCATG	GTTGCCTTGATACCTCGACC
10.PCC13-62	AAGTGAAGGTGCAGAAGGAAG	CACCGGGTTTACTCTCATTCC
