# Supplementary material for: Elevated Temperatures Impose Transcriptional Constraints and Elicit Intraspecific Differences Between Coffee Genotypes
Source: Front Plant Sci. 2020 Jul 21;11:1113. doi: 10.3389/fpls.2020.01113 (PMC7396624; doi:10.3389/fpls.2020.01113)
Supplement: Supplementary file 7 [file Table_6.xlsx]

## Sheet: Sheet1
	OpT_AC	OpT_CA	WaT_AC	WaT_CA
Photosynthetic Rate ~ Stomatal Conductance	4.6244e-11	3.9499e-13	0.0812247	0.930525
Photosynthetic Rate ~ Transpiration rate	3.19256e-07	9.19023e-14	1.71803e-05	0.166304
Photosynthetic Rate ~ Leaf Temperature	0.0275368	0.727281	0.718017	0.000189921
Stomatal Conductance ~ Leaf Temperature	0.0714999	0.930049	0.0110686	0.0740002
Transpiration rate ~ Leaf Temperature	0.807411	0.654178	0.485405	0.0293397
Transpiration rate ~ Stomatal Conductance	1.59562e-11	2.36479e-33	1.85175e-05	2.54524e-11
